# Supplementary material for: Functional plasticity in oyster gut microbiomes along a eutrophication gradient in an urbanized estuary
Source: Anim Microbiome. 2021 Jan 6;3:5. doi: 10.1186/s42523-020-00066-0 (PMC7934548; doi:10.1186/s42523-020-00066-0)
Supplement: Supplementary file 11 — Additional file 11: Table S1. Sequencing summary statistics, including the number of reads that passed quality control (QC) in each 16S rRNA gene amplicon and metatranscriptomic sample. No metatranscriptomes were sequenced for water samples. [file 42523_2020_66_MOESM11_ESM.xlsx]

## Sheet: TableS1
Sample Name	Sample Type	Number of QC’d 16S Amplicon Reads	Number of QC’d Metatranscriptomic Reads	Number of Annotated Metatranscriptomic Reads	Metatrascriptomic Annotation Percentage
1.PVD.1	gut	44017
1.PVD.2	gut	23147
1.PVD.3	gut	12526	15492554	52608	0.0033957
1.PVD.4	gut	48164	21147198	325689	0.015401
1.PVD.5	gut	12269	12693972	276420	0.0217757
1.PVD.6	gut	18405	19559038	301577	0.0154188
1.PVD.7	gut	15334
1.PVD.8	gut	39536	17838913	252644	0.0141625
1.PVD.9	gut	8302
1.PVD.10	gut	44423
2.GB.1	gut	35784	20572807	645836	0.0313927
2.GB.2	gut	41874	20247959	590921	0.0291842
2.GB.3	gut	57064
2.GB.4	gut	66328
2.GB.5	gut	14269	15391203	378989	0.0246237
2.GB.6	gut	30679	7342452	139181	0.0189557
2.GB.7	gut	39547	21364544	554933	0.0259745
2.GB.8	gut	42135
2.GB.9	gut	36380
2.GB.10	gut	11366
3.BIS.1	gut	27638
3.BIS.2	gut	31156
3.BIS.3	gut	24509	17534930	333103	0.0189965
3.BIS.4	gut	34760	16169419	720533	0.0445615
3.BIS.5	gut	34530
3.BIS.6	gut	58360
3.BIS.7	gut	28715	20216183	547615	0.027088
3.BIS.8	gut	48028
3.BIS.9	gut	9891	18440372	335139	0.0181742
3.BIS.10	gut	30931	18960268	541579	0.0285639
4.NAR.1	gut	41807	10663545	1103294	0.103464
4.NAR.2	gut	35900	14799611	152262	0.0102882
4.NAR.3	gut	50945
4.NAR.4	gut	65248
4.NAR.5	gut	44783
4.NAR.6	gut	28186	14708519	107806	0.00732949
4.NAR.7	gut	32686	13545684	194751	0.0143773
4.NAR.8	gut	54944
4.NAR.9	gut	22411	13950925	169517	0.012151
4.NAR.10	gut	57266
5.NIN.1	gut	52428
5.NIN.2	gut	24707	15180735	154445	0.0101737
5.NIN.3	gut	78086
5.NIN.4	gut	37135	15447506	440076	0.0284885
5.NIN.5	gut	57846
5.NIN.6	gut	42666
5.NIN.7	gut	26419	17064359	223267	0.0130838
5.NIN.8	gut	4467
5.NIN.9	gut	30093	13277188	311015	0.0234248
5.NIN.10	gut	50503	17421647	488690	0.0280507
1.PVD.W1	water	26702
1.PVD.W2	water	35604
2.GB.W1	water	33545
2.GB.W2	water	26888
3.BIS.W1	water	48289
3.BIS.W2	water	31249
4.NAR.W1	water	65630
4.NAR.W2	water	33277
5.NIN.W1	water	57394
5.NIN.W2	water	50633
