# Supplementary material for: Functional plasticity in oyster gut microbiomes along a eutrophication gradient in an urbanized estuary
Source: Anim Microbiome. 2021 Jan 6;3:5. doi: 10.1186/s42523-020-00066-0 (PMC7934548; doi:10.1186/s42523-020-00066-0)
Supplement: Supplementary file 12 — Additional file 12: Table S2. Bray-Curtis beta-diversity summary statistics calculated using adonis2 Permutational Multivariate Analysis of Variance Using Distance Matrices test. [file 42523_2020_66_MOESM12_ESM.xlsx]

## Sheet: TableS2
Comparison		Df	SumOfSqs	R2	F	Pr(>F)
Sites - gut only	Model	4	8.23335	0.459999	9.58329	0.001	***
Sites - gut only	Residual	45	9.66528	0.540001
Sites - gut only	Total	49	17.8986	1
1.PVD vs. 2.GB	Model	1	1.33521	0.203719	4.60508	0.001	***
1.PVD vs. 2.GB	Residual	18	5.21896	0.796281
1.PVD vs. 2.GB	Total	19	6.55417	1
1.PVD vs. 3.BIS	Model	1	1.33653	0.199789	4.49407	0.001	***
1.PVD vs. 3.BIS	Residual	18	5.35319	0.800211
1.PVD vs. 3.BIS	Total	19	6.68972	1
1.PVD vs. 4.NAR	Model	1	2.51367	0.42697	13.412	0.001	***
1.PVD vs. 4.NAR	Residual	18	3.37356	0.57303
1.PVD vs. 4.NAR	Total	19	5.88723	1
1.PVD vs. 5.NIN	Model	1	2.13772	0.360543	10.1489	0.001	***
1.PVD vs. 5.NIN	Residual	18	3.79144	0.639457
1.PVD vs. 5.NIN	Total	19	5.92916	1
2.GB vs. 3.BIS	Model	1	0.899102	0.147636	3.11773	0.001	***
2.GB vs. 3.BIS	Residual	18	5.19091	0.852364
2.GB vs. 3.BIS	Total	19	6.09001	1
2.GB vs. 4.NAR	Model	1	2.84138	0.469444	15.9267	0.001	***
2.GB vs. 4.NAR	Residual	18	3.21128	0.530556
2.GB vs. 4.NAR	Total	19	6.05266	1
2.GB vs. 5.NIN	Model	1	2.0453	0.36044	10.1443	0.001	***
2.GB vs. 5.NIN	Residual	18	3.62916	0.63956
2.GB vs. 5.NIN	Total	19	5.67446	1
3.BIS vs. 4.NAR	Model	1	2.73736	0.450012	14.728	0.001	***
3.BIS vs. 4.NAR	Residual	18	3.3455	0.549988
3.BIS vs. 4.NAR	Total	19	6.08286	1
3.BIS vs. 5.NIN	Model	1	1.83083	0.327272	8.75672	0.001	***
3.BIS vs. 5.NIN	Residual	18	3.76338	0.672728
3.BIS vs. 5.NIN	Total	19	5.59421	1
4.NAR vs. 5.NIN	Model	1	2.90628	0.619671	29.3275	0.001	***
4.NAR vs. 5.NIN	Residual	18	1.78375	0.380329
4.NAR vs. 5.NIN	Total	19	4.69003	1
Sample Type	Model	1	3.43164	0.14825	10.0951	0.001	***
Sample Type	Residual	58	19.716	0.85175
Sample Type	Total	59	23.1477	1
Sample Type * Site	SampleType	1	3.43164	0.14825	17.7409	0.001	***
Sample Type * Site	Station	4	7.77082	0.335706	10.0434	0.001	***
Sample Type * Site	SampleType:Station	4	2.27367	0.0982247	2.93861	0.001	***
Sample Type * Site	Residual	50	9.67153	0.417819
Sample Type * Site	Total	59	23.1477	1
