# Supplementary material for: Functional plasticity in oyster gut microbiomes along a eutrophication gradient in an urbanized estuary
Source: Anim Microbiome. 2021 Jan 6;3:5. doi: 10.1186/s42523-020-00066-0 (PMC7934548; doi:10.1186/s42523-020-00066-0)
Supplement: Supplementary file 13 — Additional file 13: Table S3. Taxa present in > 80% of all samples in the 16S rRNA gene amplicon and metatranscriptomic datasets. This table corresponds to Fig. S6. [file 42523_2020_66_MOESM13_ESM.xlsx]

## Sheet: DNA_16Samplicons
ASVID	Number of Samples where ASV is Present	Percent Prevalence	Taxonomy	Annotation Confidence	Kingdom	Phylum	Class	Order	Family	Genus	Species
e4ea2339d17fbf374ddcea73b768dc48	47	0.94	Bacteria;Proteobacteria;Gammaproteobacteria	1	Bacteria	Proteobacteria	Gammaproteobacteria	Unknown	Unknown	Unknown	Unknown
c83e2f427453d8918612acfb9123e149	47	0.94	Bacteria	0.990411	Bacteria	Unknown	Unknown	Unknown	Unknown	Unknown	Unknown
dac7eeb6974ea02cbc0ad6f0a0b25629	47	0.94	Bacteria;Proteobacteria	0.72482	Bacteria	Proteobacteria	Unknown	Unknown	Unknown	Unknown	Unknown
156ef9e42afd932528dad8861706c268	45	0.9	Bacteria;Actinobacteria;Actinobacteria;Propionibacteriales;Propionibacteriaceae;uncultured;uncultured bacterium	0.774736	Bacteria	Actinobacteria	Actinobacteria	Propionibacteriales	Propionibacteriaceae	uncultured	uncultured bacterium
92dca8031e5f77d5891916a4ad55812b	45	0.9	Bacteria;Tenericutes;Mollicutes	0.914705	Bacteria	Tenericutes	Mollicutes	Unknown	Unknown	Unknown	Unknown
6bdb610b9b8ffd9aae1602fc7df98110	44	0.88	Bacteria;Actinobacteria;Acidimicrobiia;Microtrichales;Ilumatobacteraceae;Ilumatobacter;uncultured bacterium	0.928423	Bacteria	Actinobacteria	Acidimicrobiia	Microtrichales	Ilumatobacteraceae	Ilumatobacter	uncultured bacterium
978cb9e5ed988d627e59f065cd5af5e9	44	0.88	Bacteria	0.992148	Bacteria	Unknown	Unknown	Unknown	Unknown	Unknown	Unknown
fbe62689108fa4abdd4ede03cccc32d7	43	0.86	Bacteria;Proteobacteria;Gammaproteobacteria;Vibrionales;Vibrionaceae;Photobacterium;Photobacterium damselae subsp. damselae	0.824262	Bacteria	Proteobacteria	Gammaproteobacteria	Vibrionales	Vibrionaceae	Photobacterium	Photobacterium damselae subsp. damselae
ecab2d52e54b761688c10679630e817b	43	0.86	Bacteria	0.99669	Bacteria	Unknown	Unknown	Unknown	Unknown	Unknown	Unknown
e2d499a95d4613bd057b5076dd793d9f	42	0.84	Bacteria;Proteobacteria;Alphaproteobacteria;Caulobacterales;Parvularculaceae;Parvularcula	0.719419	Bacteria	Proteobacteria	Alphaproteobacteria	Caulobacterales	Parvularculaceae	Parvularcula	Unknown
792b12613714b29b73cf57c004883057	41	0.82	Bacteria;Proteobacteria;Deltaproteobacteria;Desulfobacterales;Desulfobacteraceae;Desulfosarcina;uncultured delta proteobacterium	0.822002	Bacteria	Proteobacteria	Deltaproteobacteria	Desulfobacterales	Desulfobacteraceae	Desulfosarcina	uncultured delta proteobacterium
d0e011dfcb431bddc0582496fe683ec5	41	0.82	Bacteria;Proteobacteria;Gammaproteobacteria;Gammaproteobacteria Incertae Sedis;Unknown Family;uncultured;uncultured organism	0.906349	Bacteria	Proteobacteria	Gammaproteobacteria	Gammaproteobacteria Incertae Sedis	Unknown Family	uncultured	uncultured organism
f507eef9924b5d844c5bfece71ded877	40	0.8	Bacteria;Cyanobacteria;Oxyphotobacteria;Synechococcales;Cyanobiaceae;Synechococcus CC9902;uncultured bacterium	0.867403	Bacteria	Cyanobacteria	Oxyphotobacteria	Synechococcales	Cyanobiaceae	Synechococcus CC9902	uncultured bacterium
558ee871cf5637a396f29054235ac3c7	40	0.8	Bacteria	0.995582	Bacteria	Unknown	Unknown	Unknown	Unknown	Unknown	Unknown

## Sheet: RNA_metatranscriptomes
Taxa	Number of Samples where Species is Present	Percent Prevalence	Phylum	Order	Class	Order_Genus
Terrabacter sp.	25	1	Actinobacteria	Actinobacteria;Micrococcales;Intrasporangiaceae	Actinobacteria;Micrococcales	Micrococcales;Intrasporangiaceae
Microbacterium sp.	25	1	Actinobacteria	Actinobacteria;Micrococcales;Microbacteriaceae	Actinobacteria;Micrococcales	Micrococcales;Microbacteriaceae
Streptomyces sp.	25	1	Actinobacteria	Actinobacteria;Streptomycetales;Streptomycetaceae	Actinobacteria;Streptomycetales	Streptomycetales;Streptomycetaceae
Tamlana sp.	25	1	Bacteroidetes	Bacteroidetes;Bacteroidia;Flavobacteriales	Bacteroidetes;Bacteroidia	Bacteroidia;Flavobacteriales
Planktothrix tepida	25	1	Cyanobacteria	Cyanobacteria;Oscillatoriophycideae;Oscillatoriales	Cyanobacteria;Oscillatoriophycideae	Oscillatoriophycideae;Oscillatoriales
Leptolyngbya sp.	25	1	Cyanobacteria	Cyanobacteria;Synechococcales;Leptolyngbyaceae	Cyanobacteria;Synechococcales	Synechococcales;Leptolyngbyaceae
Bacillus cereus	25	1	Firmicutes	Firmicutes;Bacilli;Bacillales	Firmicutes;Bacilli	Bacilli;Bacillales
Bacillus thuringiensis	25	1	Firmicutes	Firmicutes;Bacilli;Bacillales	Firmicutes;Bacilli	Bacilli;Bacillales
Paenibacillus sp.	25	1	Firmicutes	Firmicutes;Bacilli;Bacillales	Firmicutes;Bacilli	Bacilli;Bacillales
Staphylococcus agnetis	25	1	Firmicutes	Firmicutes;Bacilli;Bacillales	Firmicutes;Bacilli	Bacilli;Bacillales
Staphylococcus aureus	25	1	Firmicutes	Firmicutes;Bacilli;Bacillales	Firmicutes;Bacilli	Bacilli;Bacillales
Staphylococcus epidermidis	25	1	Firmicutes	Firmicutes;Bacilli;Bacillales	Firmicutes;Bacilli	Bacilli;Bacillales
Streptococcus pneumoniae	25	1	Firmicutes	Firmicutes;Bacilli;Bacillales	Firmicutes;Bacilli	Bacilli;Bacillales
Virgibacillus senegalensis	25	1	Firmicutes	Firmicutes;Bacilli;Bacillales	Firmicutes;Bacilli	Bacilli;Bacillales
Enterococcus faecium	25	1	Firmicutes	Firmicutes;Bacilli;Lactobacillales	Firmicutes;Bacilli	Bacilli;Lactobacillales
Lactobacillus harbinensis	25	1	Firmicutes	Firmicutes;Bacilli;Lactobacillales	Firmicutes;Bacilli	Bacilli;Lactobacillales
Clostridiales bacterium	25	1	Firmicutes	Firmicutes;Clostridia;Clostridiales	Firmicutes;Clostridia	Clostridia;Clostridiales
Clostridioides difficile	25	1	Firmicutes	Firmicutes;Clostridia;Clostridiales	Firmicutes;Clostridia	Clostridia;Clostridiales
Inediibacterium massiliense	25	1	Firmicutes	Firmicutes;Clostridia;Clostridiales	Firmicutes;Clostridia	Clostridia;Clostridiales
Fusobacterium nucleatum	25	1	Fusobacteria	Fusobacteria;Fusobacteriia;Fusobacteriales	Fusobacteria;Fusobacteriia	Fusobacteriia;Fusobacteriales
Sphingomonas sp.	25	1	Proteobacteria	Proteobacteria;Alphaproteobacteria;Sphingomonadales	Proteobacteria;Alphaproteobacteria	Alphaproteobacteria;Sphingomonadales
Herbaspirillum rubrisubalbicans	25	1	Proteobacteria	Proteobacteria;Betaproteobacteria;Burkholderiales	Proteobacteria;Betaproteobacteria	Betaproteobacteria;Burkholderiales
Desulfobacula sp.	25	1	Proteobacteria	Proteobacteria;Deltaproteobacteria;Desulfobacterales	Proteobacteria;Deltaproteobacteria	Deltaproteobacteria;Desulfobacterales
Gammaproteobacteria bacterium	25	1	Proteobacteria	Proteobacteria;Gammaproteobacteria	Proteobacteria;Gammaproteobacteria	Gammaproteobacteria;Unknown
Aeromonas dhakensis	25	1	Proteobacteria	Proteobacteria;Gammaproteobacteria;Aeromonadales	Proteobacteria;Gammaproteobacteria	Gammaproteobacteria;Aeromonadales
Aeromonas hydrophila	25	1	Proteobacteria	Proteobacteria;Gammaproteobacteria;Aeromonadales	Proteobacteria;Gammaproteobacteria	Gammaproteobacteria;Aeromonadales
Aeromonas piscicola	25	1	Proteobacteria	Proteobacteria;Gammaproteobacteria;Aeromonadales	Proteobacteria;Gammaproteobacteria	Gammaproteobacteria;Aeromonadales
Escherichia coli	25	1	Proteobacteria	Proteobacteria;Gammaproteobacteria;Enterobacteriales	Proteobacteria;Gammaproteobacteria	Gammaproteobacteria;Enterobacteriales
Klebsiella pneumoniae	25	1	Proteobacteria	Proteobacteria;Gammaproteobacteria;Enterobacteriales	Proteobacteria;Gammaproteobacteria	Gammaproteobacteria;Enterobacteriales
Salmonella enterica	25	1	Proteobacteria	Proteobacteria;Gammaproteobacteria;Enterobacteriales	Proteobacteria;Gammaproteobacteria	Gammaproteobacteria;Enterobacteriales
Legionella pneumophila	25	1	Proteobacteria	Proteobacteria;Gammaproteobacteria;Legionellales	Proteobacteria;Gammaproteobacteria	Gammaproteobacteria;Legionellales
Acinetobacter baumannii	25	1	Proteobacteria	Proteobacteria;Gammaproteobacteria;Pseudomonadales	Proteobacteria;Gammaproteobacteria	Gammaproteobacteria;Pseudomonadales
Pseudoalteromonas sp.	25	1	Proteobacteria	Proteobacteria;Gammaproteobacteria;Pseudomonadales	Proteobacteria;Gammaproteobacteria	Gammaproteobacteria;Pseudomonadales
Pseudomonas	25	1	Proteobacteria	Proteobacteria;Gammaproteobacteria;Pseudomonadales	Proteobacteria;Gammaproteobacteria	Gammaproteobacteria;Pseudomonadales
Pseudomonas sp.	25	1	Proteobacteria	Proteobacteria;Gammaproteobacteria;Pseudomonadales	Proteobacteria;Gammaproteobacteria	Gammaproteobacteria;Pseudomonadales
Pseudomonas syringae	25	1	Proteobacteria	Proteobacteria;Gammaproteobacteria;Pseudomonadales	Proteobacteria;Gammaproteobacteria	Gammaproteobacteria;Pseudomonadales
Gammaproteobacteria	25	1	Proteobacteria	Proteobacteria;Gammaproteobacteria;Unknown	Proteobacteria;Gammaproteobacteria	Gammaproteobacteria;Unknown
Bacteria	25	1	Unknown	Unknown	Unknown;Unknown	Unknown
Prosthecobacter debontii	25	1	Verrucomicrobia	Verrucomicrobia;Verrucomicrobiae;Verrucomicrobiales	Verrucomicrobia;Verrucomicrobiae	Verrucomicrobiae;Verrucomicrobiales
Rhodothermaceae bacterium	24	0.96	Bacteroidetes	Bacteroidetes;Bacteroidia	Bacteroidetes;Bacteroidia	Bacteroidia;Unknown
Chlamydia psittaci	24	0.96	Chlamydiae	Chlamydiae;Chlamydiia;Chlamydiales	Chlamydiae;Chlamydiia	Chlamydiia;Chlamydiales
Mastigocoleus testarum	24	0.96	Cyanobacteria	Cyanobacteria;Nostocales;Hapalosiphonaceae	Cyanobacteria;Nostocales	Nostocales;Hapalosiphonaceae
Coleofasciculus chthonoplastes	24	0.96	Cyanobacteria	Cyanobacteria;Oscillatoriophycideae;Oscillatoriales	Cyanobacteria;Oscillatoriophycideae	Oscillatoriophycideae;Oscillatoriales
Bacillus sp.	24	0.96	Firmicutes	Firmicutes;Bacilli;Bacillales	Firmicutes;Bacilli	Bacilli;Bacillales
Pontibacillus halophilus	24	0.96	Firmicutes	Firmicutes;Bacilli;Bacillales	Firmicutes;Bacilli	Bacilli;Bacillales
Cellulosilyticum lentocellum	24	0.96	Firmicutes	Firmicutes;Clostridia;Clostridiales	Firmicutes;Clostridia	Clostridia;Clostridiales
Loktanella sp.	24	0.96	Proteobacteria	Proteobacteria;Alphaproteobacteria;Rhodobacterales	Proteobacteria;Alphaproteobacteria	Alphaproteobacteria;Rhodobacterales
Collimonas pratensis	24	0.96	Proteobacteria	Proteobacteria;Betaproteobacteria;Burkholderiales	Proteobacteria;Betaproteobacteria	Betaproteobacteria;Burkholderiales
Plesiocystis pacifica	24	0.96	Proteobacteria	Proteobacteria;Deltaproteobacteria;Myxococcales	Proteobacteria;Deltaproteobacteria	Deltaproteobacteria;Myxococcales
Arcobacter sp.	24	0.96	Proteobacteria	Proteobacteria;Epsilonproteobacteria;Campylobacterales	Proteobacteria;Epsilonproteobacteria	Epsilonproteobacteria;Campylobacterales
Solemya velum	24	0.96	Proteobacteria	Proteobacteria;Gammaproteobacteria	Proteobacteria;Gammaproteobacteria	Gammaproteobacteria;Unknown
Mycobacterium sp.	23	0.92	Actinobacteria	Actinobacteria;Actinobacteria;Corynebacteriales	Actinobacteria;Actinobacteria	Actinobacteria;Corynebacteriales
Candidatus Regiella	23	0.92	Proteobacteria	Proteobacteria;Gammaproteobacteria;Enterobacteriales	Proteobacteria;Gammaproteobacteria	Gammaproteobacteria;Enterobacteriales
Vibrio parahaemolyticus	23	0.92	Proteobacteria	Proteobacteria;Gammaproteobacteria;Vibrionales	Proteobacteria;Gammaproteobacteria	Gammaproteobacteria;Vibrionales
Acidobacteriaceae bacterium	22	0.88	Acidobacteria	Acidobacteria;Acidobacteriales;Acidobacteriaceae	Acidobacteria;Acidobacteriales	Acidobacteriales;Acidobacteriaceae
Moorea producens	22	0.88	Cyanobacteria	Cyanobacteria;Oscillatoriophycideae;Oscillatoriales	Cyanobacteria;Oscillatoriophycideae	Oscillatoriophycideae;Oscillatoriales
Desulforegula conservatrix	22	0.88	Proteobacteria	Proteobacteria;Deltaproteobacteria;Desulfobacterales	Proteobacteria;Deltaproteobacteria	Deltaproteobacteria;Desulfobacterales
Hyalangium minutum	22	0.88	Proteobacteria	Proteobacteria;Deltaproteobacteria;Myxococcales	Proteobacteria;Deltaproteobacteria	Deltaproteobacteria;Myxococcales
Pseudoalteromonas rubra	22	0.88	Proteobacteria	Proteobacteria;Gammaproteobacteria;Pseudomonadales	Proteobacteria;Gammaproteobacteria	Gammaproteobacteria;Pseudomonadales
Cutibacterium acnes	21	0.84	Actinobacteria	Actinobacteria;Actinobacteria;Propionibacteriales	Actinobacteria;Actinobacteria	Actinobacteria;Propionibacteriales
Fischerella muscicola	21	0.84	Cyanobacteria	Cyanobacteria;Nostocales;Hapalosiphonaceae	Cyanobacteria;Nostocales	Nostocales;Hapalosiphonaceae
Synechococcus sp.	21	0.84	Cyanobacteria	Cyanobacteria;Oxyphotobacteria;Synechococcales	Cyanobacteria;Oxyphotobacteria	Oxyphotobacteria;Synechococcales
Rhizobium sp.	21	0.84	Proteobacteria	Proteobacteria;Alphaproteobacteria;Rhizobiales	Proteobacteria;Alphaproteobacteria	Alphaproteobacteria;Rhizobiales
Vibrio galatheae	21	0.84	Proteobacteria	Proteobacteria;Gammaproteobacteria;Vibrionales	Proteobacteria;Gammaproteobacteria	Gammaproteobacteria;Vibrionales
Candidatus Marispirochaeta	21	0.84	Spirochaetes	Spirochaetes;Spirochaetales;Spirochaetaceae	Spirochaetes;Spirochaetales	Spirochaetales;Spirochaetaceae
Propionibacteriaceae	20	0.8	Actinobacteria	Actinobacteria;Actinobacteria;Propionibacteriales	Actinobacteria;Actinobacteria	Actinobacteria;Propionibacteriales
Rubrobacter radiotolerans	20	0.8	Actinobacteria	Actinobacteria;Rubrobacteria;Rubrobacterales	Actinobacteria;Rubrobacteria	Rubrobacteria;Rubrobacterales
Ruminococcus albus	20	0.8	Firmicutes	Firmicutes;Clostridia;Clostridiales	Firmicutes;Clostridia	Clostridia;Clostridiales
Anaplasma phagocytophilum	20	0.8	Proteobacteria	Proteobacteria;Alphaproteobacteria;Rickettsiales	Proteobacteria;Alphaproteobacteria	Alphaproteobacteria;Rickettsiales
Chondromyces apiculatus	20	0.8	Proteobacteria	Proteobacteria;Deltaproteobacteria;Myxococcales	Proteobacteria;Deltaproteobacteria	Deltaproteobacteria;Myxococcales
Pseudomonas fluorescens	20	0.8	Proteobacteria	Proteobacteria;Gammaproteobacteria;Pseudomonadales	Proteobacteria;Gammaproteobacteria	Gammaproteobacteria;Pseudomonadales
Pseudomonas putida	20	0.8	Proteobacteria	Proteobacteria;Gammaproteobacteria;Pseudomonadales	Proteobacteria;Gammaproteobacteria	Gammaproteobacteria;Pseudomonadales

## Sheet: Comparison
Metatranscriptomes							16S rRNA gene amplicon sequencing
Number of Samples where Species is Present (out of 25)	Percent Prevalence	Phylum	Order		Family	Taxa	Phylum	Class	Order	Family	Genus	Species	Number of Samples where ASV is Present (out of 50)	Percent Prevalence	Annotation Confidence	ASVID
22	0.88	Acidobacteria	Acidobacteria	Acidobacteriales	Acidobacteriaceae	Acidobacteriaceae bacterium
							Actinobacteria	Acidimicrobiia	Microtrichales	Ilumatobacteraceae	Ilumatobacter	uncultured bacterium	44	0.88	0.928423	6bdb610b9b8ffd9aae1602fc7df98110
23	0.92	Actinobacteria	Actinobacteria	Actinobacteria	Corynebacteriales	Mycobacterium sp.
21	0.84	Actinobacteria	Actinobacteria	Actinobacteria	Propionibacteriales	Cutibacterium acnes
20	0.8	Actinobacteria	Actinobacteria	Actinobacteria	Propionibacteriales	Propionibacteriaceae	Actinobacteria	Actinobacteria	Propionibacteriales	Propionibacteriaceae	uncultured	uncultured bacterium	45	0.9	0.774736	156ef9e42afd932528dad8861706c268
25	1	Actinobacteria	Actinobacteria	Micrococcales	Intrasporangiaceae	Terrabacter sp.
25	1	Actinobacteria	Actinobacteria	Micrococcales	Microbacteriaceae	Microbacterium sp.
20	0.8	Actinobacteria	Actinobacteria	Rubrobacteria	Rubrobacterales	Rubrobacter radiotolerans
25	1	Actinobacteria	Actinobacteria	Streptomycetales	Streptomycetaceae	Streptomyces sp.
24	0.96	Bacteroidetes	Bacteroidetes	Bacteroidia		Rhodothermaceae bacterium
25	1	Bacteroidetes	Bacteroidetes	Bacteroidia	Flavobacteriales	Tamlana sp.
24	0.96	Chlamydiae	Chlamydiae	Chlamydiia	Chlamydiales	Chlamydia psittaci
24	0.96	Cyanobacteria	Cyanobacteria	Nostocales	Hapalosiphonaceae	Mastigocoleus testarum
21	0.84	Cyanobacteria	Cyanobacteria	Nostocales	Hapalosiphonaceae	Fischerella muscicola
25	1	Cyanobacteria	Cyanobacteria	Oscillatoriophycideae	Oscillatoriales	Planktothrix tepida
24	0.96	Cyanobacteria	Cyanobacteria	Oscillatoriophycideae	Oscillatoriales	Coleofasciculus chthonoplastes
22	0.88	Cyanobacteria	Cyanobacteria	Oscillatoriophycideae	Oscillatoriales	Moorea producens
21	0.84	Cyanobacteria	Cyanobacteria	Oxyphotobacteria	Synechococcales	Synechococcus sp.	Bacteria	Cyanobacteria	Oxyphotobacteria	Synechococcales	Cyanobiaceae	Synechococcus CC9902	40	0.8	0.867403	f507eef9924b5d844c5bfece71ded877
25	1	Cyanobacteria	Cyanobacteria	Synechococcales	Leptolyngbyaceae	Leptolyngbya sp.
25	1	Firmicutes	Firmicutes	Bacilli	Bacillales	Bacillus cereus
25	1	Firmicutes	Firmicutes	Bacilli	Bacillales	Bacillus thuringiensis
25	1	Firmicutes	Firmicutes	Bacilli	Bacillales	Paenibacillus sp.
25	1	Firmicutes	Firmicutes	Bacilli	Bacillales	Staphylococcus agnetis
25	1	Firmicutes	Firmicutes	Bacilli	Bacillales	Staphylococcus aureus
25	1	Firmicutes	Firmicutes	Bacilli	Bacillales	Staphylococcus epidermidis
25	1	Firmicutes	Firmicutes	Bacilli	Bacillales	Streptococcus pneumoniae
25	1	Firmicutes	Firmicutes	Bacilli	Bacillales	Virgibacillus senegalensis
24	0.96	Firmicutes	Firmicutes	Bacilli	Bacillales	Bacillus sp.
24	0.96	Firmicutes	Firmicutes	Bacilli	Bacillales	Pontibacillus halophilus
25	1	Firmicutes	Firmicutes	Bacilli	Lactobacillales	Enterococcus faecium
25	1	Firmicutes	Firmicutes	Bacilli	Lactobacillales	Lactobacillus harbinensis
25	1	Firmicutes	Firmicutes	Clostridia	Clostridiales	Clostridiales bacterium
25	1	Firmicutes	Firmicutes	Clostridia	Clostridiales	Clostridioides difficile
25	1	Firmicutes	Firmicutes	Clostridia	Clostridiales	Inediibacterium massiliense
24	0.96	Firmicutes	Firmicutes	Clostridia	Clostridiales	Cellulosilyticum lentocellum
20	0.8	Firmicutes	Firmicutes	Clostridia	Clostridiales	Ruminococcus albus
25	1	Fusobacteria	Fusobacteria	Fusobacteriia	Fusobacteriales	Fusobacterium nucleatum
21	0.84	Proteobacteria	Proteobacteria	Alphaproteobacteria	Rhizobiales	Rhizobium sp.
24	0.96	Proteobacteria	Proteobacteria	Alphaproteobacteria	Rhodobacterales	Loktanella sp.
20	0.8	Proteobacteria	Proteobacteria	Alphaproteobacteria	Rickettsiales	Anaplasma phagocytophilum
							Proteobacteria	Alphaproteobacteria	Caulobacterales	Parvularculaceae	Parvularcula	Unknown	42	0.84	0.719419	e2d499a95d4613bd057b5076dd793d9f
25	1	Proteobacteria	Proteobacteria	Alphaproteobacteria	Sphingomonadales	Sphingomonas sp.
25	1	Proteobacteria	Proteobacteria	Betaproteobacteria	Burkholderiales	Herbaspirillum rubrisubalbicans
24	0.96	Proteobacteria	Proteobacteria	Betaproteobacteria	Burkholderiales	Collimonas pratensis
25	1	Proteobacteria	Proteobacteria	Deltaproteobacteria	Desulfobacterales	Desulfobacula sp.
22	0.88	Proteobacteria	Proteobacteria	Deltaproteobacteria	Desulfobacterales	Desulforegula conservatrix
							Proteobacteria	Deltaproteobacteria	Desulfobacterales	Desulfobacteraceae	Desulfosarcina	uncultured delta proteobacterium	41	0.82	0.822002	792b12613714b29b73cf57c004883057
24	0.96	Proteobacteria	Proteobacteria	Deltaproteobacteria	Myxococcales	Plesiocystis pacifica
22	0.88	Proteobacteria	Proteobacteria	Deltaproteobacteria	Myxococcales	Hyalangium minutum
20	0.8	Proteobacteria	Proteobacteria	Deltaproteobacteria	Myxococcales	Chondromyces apiculatus
24	0.96	Proteobacteria	Proteobacteria	Epsilonproteobacteria	Campylobacterales	Arcobacter sp.
							Proteobacteria	Gammaproteobacteria	Gammaproteobacteria Incertae Sedis	Unknown Family	uncultured	uncultured organism	41	0.82	0.906349	d0e011dfcb431bddc0582496fe683ec5
							Proteobacteria	Gammaproteobacteria	Unknown	Unknown	Unknown	Unknown	47	0.94	1	e4ea2339d17fbf374ddcea73b768dc48
25	1	Proteobacteria	Proteobacteria	Gammaproteobacteria		Gammaproteobacteria bacterium
24	0.96	Proteobacteria	Proteobacteria	Gammaproteobacteria		Solemya velum
25	1	Proteobacteria	Proteobacteria	Gammaproteobacteria	Aeromonadales	Aeromonas dhakensis
25	1	Proteobacteria	Proteobacteria	Gammaproteobacteria	Aeromonadales	Aeromonas hydrophila
25	1	Proteobacteria	Proteobacteria	Gammaproteobacteria	Aeromonadales	Aeromonas piscicola
25	1	Proteobacteria	Proteobacteria	Gammaproteobacteria	Enterobacteriales	Escherichia coli
25	1	Proteobacteria	Proteobacteria	Gammaproteobacteria	Enterobacteriales	Klebsiella pneumoniae
25	1	Proteobacteria	Proteobacteria	Gammaproteobacteria	Enterobacteriales	Salmonella enterica
23	0.92	Proteobacteria	Proteobacteria	Gammaproteobacteria	Enterobacteriales	Candidatus Regiella
25	1	Proteobacteria	Proteobacteria	Gammaproteobacteria	Legionellales	Legionella pneumophila
25	1	Proteobacteria	Proteobacteria	Gammaproteobacteria	Pseudomonadales	Acinetobacter baumannii
25	1	Proteobacteria	Proteobacteria	Gammaproteobacteria	Pseudomonadales	Pseudoalteromonas sp.
25	1	Proteobacteria	Proteobacteria	Gammaproteobacteria	Pseudomonadales	Pseudomonas
25	1	Proteobacteria	Proteobacteria	Gammaproteobacteria	Pseudomonadales	Pseudomonas sp.
25	1	Proteobacteria	Proteobacteria	Gammaproteobacteria	Pseudomonadales	Pseudomonas syringae
22	0.88	Proteobacteria	Proteobacteria	Gammaproteobacteria	Pseudomonadales	Pseudoalteromonas rubra
20	0.8	Proteobacteria	Proteobacteria	Gammaproteobacteria	Pseudomonadales	Pseudomonas fluorescens
20	0.8	Proteobacteria	Proteobacteria	Gammaproteobacteria	Pseudomonadales	Pseudomonas putida
25	1	Proteobacteria	Proteobacteria	Gammaproteobacteria	Unknown	Gammaproteobacteria
23	0.92	Proteobacteria	Proteobacteria	Gammaproteobacteria	Vibrionales	Vibrio parahaemolyticus
21	0.84	Proteobacteria	Proteobacteria	Gammaproteobacteria	Vibrionales	Vibrio galatheae
							Proteobacteria	Gammaproteobacteria	Vibrionales	Vibrionaceae	Photobacterium	Photobacterium damselae subsp. damselae	43	0.86	0.824262	fbe62689108fa4abdd4ede03cccc32d7
							Proteobacteria	Unknown	Unknown	Unknown	Unknown	Unknown	47	0.94	0.72482	dac7eeb6974ea02cbc0ad6f0a0b25629
21	0.84	Spirochaetes	Spirochaetes	Spirochaetales	Spirochaetaceae	Candidatus Marispirochaeta
							Tenericutes	Mollicutes	Unknown	Unknown	Unknown	Unknown	45	0.9	0.914705	92dca8031e5f77d5891916a4ad55812b
25	1	Verrucomicrobia	Verrucomicrobia	Verrucomicrobiae	Verrucomicrobiales	Prosthecobacter debontii
25	1	Unknown	Unknown			Bacteria
							Unknown	Unknown	Unknown	Unknown	Unknown	Unknown	44	0.88	0.992148	978cb9e5ed988d627e59f065cd5af5e9
							Unknown	Unknown	Unknown	Unknown	Unknown	Unknown	43	0.86	0.99669	ecab2d52e54b761688c10679630e817b
							Unknown	Unknown	Unknown	Unknown	Unknown	Unknown	40	0.8	0.995582	558ee871cf5637a396f29054235ac3c7
							Unknown	Unknown	Unknown	Unknown	Unknown	Unknown	47	0.94	0.990411	c83e2f427453d8918612acfb9123e149
