# Supplementary material for: Functional plasticity in oyster gut microbiomes along a eutrophication gradient in an urbanized estuary
Source: Anim Microbiome. 2021 Jan 6;3:5. doi: 10.1186/s42523-020-00066-0 (PMC7934548; doi:10.1186/s42523-020-00066-0)
Supplement: Supplementary file 14 — Additional file 14: Table S4. Raw sequencing data accession information. This spreadsheet includes BioSample information for each oyster with corresponding Accession numbers for 16S rRNA gene amplicon or metatranscriptome files. [file 42523_2020_66_MOESM14_ESM.xlsx]

## Sheet: NCBIkey_Biosamples
Sample_Name	Field_Site	Sample_Type	Bioproject_Accession	Biosample_Accession	16SAmplicon_Accession	Metatranscriptome_Accession
1.PVD.1	1_PVD	gut	PRJNA598635	SAMN13709038	SRR10815270
1.PVD.2	1_PVD	gut	PRJNA598635	SAMN13709039	SRR10815212
1.PVD.3	1_PVD	gut	PRJNA598635	SAMN13709040	SRR10815266	SRR10820347
1.PVD.4	1_PVD	gut	PRJNA598635	SAMN13709041	SRR10815253	SRR10820346
1.PVD.5	1_PVD	gut	PRJNA598635	SAMN13709042	SRR10815220	SRR10820335
1.PVD.5-2	1_PVD	gut	PRJNA598635	SAMN13709043	SRR10815247
1.PVD.6	1_PVD	gut	PRJNA598635	SAMN13709044	SRR10815272	SRR10820329
1.PVD.6-2	1_PVD	gut	PRJNA598635	SAMN13709045	SRR10815232
1.PVD.7	1_PVD	gut	PRJNA598635	SAMN13709046	SRR10815231
1.PVD.8	1_PVD	gut	PRJNA598635	SAMN13709047	SRR10815243	SRR10820328
1.PVD.9	1_PVD	gut	PRJNA598635	SAMN13709048	SRR10815211
1.PVD.10	1_PVD	gut	PRJNA598635	SAMN13709049	SRR10815210
2.GB.1	2_GB	gut	PRJNA598635	SAMN13709050	SRR10815209	SRR10820327
2.GB.2	2_GB	gut	PRJNA598635	SAMN13709051	SRR10815208	SRR10820326
2.GB.3	2_GB	gut	PRJNA598635	SAMN13709052	SRR10815207
2.GB.4	2_GB	gut	PRJNA598635	SAMN13709053	SRR10815206
2.GB.5	2_GB	gut	PRJNA598635	SAMN13709054	SRR10815205	SRR10820325
2.GB.5-2	2_GB	gut	PRJNA598635	SAMN13709055	SRR10815269
2.GB.6	2_GB	gut	PRJNA598635	SAMN13709056	SRR10815268	SRR10820324
2.GB.7	2_GB	gut	PRJNA598635	SAMN13709057	SRR10815267	SRR10820323
2.GB.8	2_GB	gut	PRJNA598635	SAMN13709058	SRR10815265
2.GB.9	2_GB	gut	PRJNA598635	SAMN13709059	SRR10815264
2.GB.10	2_GB	gut	PRJNA598635	SAMN13709060	SRR10815263
3.BIS.1	3_BIS	gut	PRJNA598635	SAMN13709061	SRR10815262
3.BIS.2	3_BIS	gut	PRJNA598635	SAMN13709062	SRR10815260
3.BIS.3	3_BIS	gut	PRJNA598635	SAMN13709063	SRR10815258	SRR10820345
3.BIS.4	3_BIS	gut	PRJNA598635	SAMN13709064	SRR10815257	SRR10820344
3.BIS.5	3_BIS	gut	PRJNA598635	SAMN13709065	SRR10815256
3.BIS.6	3_BIS	gut	PRJNA598635	SAMN13709066	SRR10815255
3.BIS.7	3_BIS	gut	PRJNA598635	SAMN13709067	SRR10815254	SRR10820343
3.BIS.8	3_BIS	gut	PRJNA598635	SAMN13709068	SRR10815252
3.BIS.9	3_BIS	gut	PRJNA598635	SAMN13709069	SRR10815230	SRR10820342
3.BIS.9-2	3_BIS	gut	PRJNA598635	SAMN13709070	SRR10815228
3.BIS.10	3_BIS	gut	PRJNA598635	SAMN13709071	SRR10815227	SRR10820341
4.NAR.1	4_NAR	gut	PRJNA598635	SAMN13709072	SRR10815226	SRR10820340
4.NAR.2	4_NAR	gut	PRJNA598635	SAMN13709073	SRR10815225	SRR10820339
4.NAR.3	4_NAR	gut	PRJNA598635	SAMN13709074	SRR10815224
4.NAR.4	4_NAR	gut	PRJNA598635	SAMN13709075	SRR10815223
4.NAR.5	4_NAR	gut	PRJNA598635	SAMN13709076	SRR10815222
4.NAR.6	4_NAR	gut	PRJNA598635	SAMN13709077	SRR10815221	SRR10820338
4.NAR.7	4_NAR	gut	PRJNA598635	SAMN13709078	SRR10815219	SRR10820337
4.NAR.8	4_NAR	gut	PRJNA598635	SAMN13709079	SRR10815218
4.NAR.9	4_NAR	gut	PRJNA598635	SAMN13709080	SRR10815217	SRR10820336
4.NAR.10	4_NAR	gut	PRJNA598635	SAMN13709081	SRR10815216
5.NIN.1	5_NIN	gut	PRJNA598635	SAMN13709082	SRR10815215
5.NIN.2	5_NIN	gut	PRJNA598635	SAMN13709083	SRR10815214	SRR10820334
5.NIN.3	5_NIN	gut	PRJNA598635	SAMN13709084	SRR10815251
5.NIN.4	5_NIN	gut	PRJNA598635	SAMN13709085	SRR10815250	SRR10820333
5.NIN.5	5_NIN	gut	PRJNA598635	SAMN13709086	SRR10815249
5.NIN.6	5_NIN	gut	PRJNA598635	SAMN13709087	SRR10815248
5.NIN.7	5_NIN	gut	PRJNA598635	SAMN13709088	SRR10815246	SRR10820332
5.NIN.8	5_NIN	gut	PRJNA598635	SAMN13709089	SRR10815245
5.NIN.9	5_NIN	gut	PRJNA598635	SAMN13709090	SRR10815244	SRR10820331
5.NIN.10	5_NIN	gut	PRJNA598635	SAMN13709091	SRR10815242	SRR10820330
1.PVD.W1	1_PVD	water	PRJNA598635	SAMN13709092	SRR10815271
1.PVD.W2	1_PVD	water	PRJNA598635	SAMN13709093	SRR10815241
2.GB.W1	2_GB	water	PRJNA598635	SAMN13709094	SRR10815240
2.GB.W2	2_GB	water	PRJNA598635	SAMN13709095	SRR10815239
3.BIS.W1	3_BIS	water	PRJNA598635	SAMN13709096	SRR10815238
3.BIS.W2	3_BIS	water	PRJNA598635	SAMN13709097	SRR10815237
4.NAR.W1	4_NAR	water	PRJNA598635	SAMN13709098	SRR10815236
4.NAR.W2	4_NAR	water	PRJNA598635	SAMN13709099	SRR10815235
5.NIN.W1	5_NIN	water	PRJNA598635	SAMN13709100	SRR10815234
5.NIN.W2	5_NIN	water	PRJNA598635	SAMN13709101	SRR10815233
MOCK.CON		control	PRJNA598635	SAMN13709102	SRR10815261
MOCK.CON-2		control	PRJNA598635	SAMN13709103	SRR10815259
NEG.CON		control	PRJNA598635	SAMN13709104	SRR10815229
NEG.CON-2		control	PRJNA598635	SAMN13709105	SRR10815213
